# Supplementary material for: Prevalence of multiple non-communicable diseases risk factors among adolescents in 140 countries: A population-based study
Source: eClinicalMedicine. 2022 Aug 12;52:101591. doi: 10.1016/j.eclinm.2022.101591 (PMC9396043; doi:10.1016/j.eclinm.2022.101591)
Supplement: Supplementary file 1 [file mmc1.xlsx]

## Sheet: Data figure-3
			South-East Asia Region	African Region	Eastern Mediterranean Region	Region of the Americas	Western Pacific Region	European Region
			83.83	82.05	80.17	78.37	71.63	65.96
			64.82	71.61	71.6	75.76	71.45	65.03
			59.65	59.33	67.58	75.58	68.19	64.01
			50.94	57.36	59.78	75.31	65.05	60.21
			43.25	56.57	54.98	74.22	58.91	60
			31.35	54.23	54.98	71.78	58.37	59.7
			23.14	51.46	51.47	70.63	54.16	58.95
			11.54	51.3	49.96	69.41	52.81	58.9
			8.15	44.76	46.89	68.95	52.45	58.83
				33.56	39.36	67.77	52.21	58.36
				31.22	38.72	65.99	51.16	57.69
				14.98	32.32	61.18	47.4	57.32
				14.79	29.06	60.47	46.15	56.31
				6.14	26.37	59.1	45.86	56.07
				2.57	15.31	57.95	38.53	56.04
				0.93	10.15	57.78	37.14	54.93
				0.79	0.22	57.27	27.78	54.31
						57.26	23.75	54.3
						50.95	20.68	53.96
						48.4	11.26	53.04
						44.91	2.99	51.54
						30.25		51.29
						23.12		51.25
						19.85		50.13
						11.4		50
						5.16		49.4
						3.23		49.36
						1.5		49.27
						1.18		48.77
						0.93		45
						0.58		44.4
								44.2
								41.83
								41.61
								38.04
								36.65
								27.45
								26.42
								23.81
								18.18
								13.93

## Sheet: All figures
		Overweight/obesity	Insufficient fruits	Insufficient vegetables	Soft drinks	Eat fast food	Physically inactivity	Sedentary behabiour	Alcohol	Smoking	South-East Asia Region	African Region	Eastern Mediterranean Region	Region of the Americas	Western Pacific Region	European Region
		0.0739919	0.737716	0.651186	0.481052	0.549678	0.597942	0.138744	0.2512	0.0664	0.0739919	0.131815	0.159564	0.271732	0.355476	0.0986973
		0.114562	0.696102	0.605064	0.115252	0.53092	0.769037	0.286225	0	0.0431	0.114562	0.0874525	0.338276	0.458814	0.0421918	0.123525
		0.0566178	0.685357	0.89653	0.0398917	0.446734	0.84143	0.266068	0.0433	0.092	0.0566178	0.161365	0.110973	0.317949	0.0814553	0.137975
		0.147053	0.661615	0.727699	0.0863768	0.74853	0.849787	0.161002	0	0.0486	0.147053	0.0764495	0.248294	0.363961	0.637594	0.152272
		0.16562	0.823478	0.913692	0.0357396	0.732087	0.769279	0.108604	0.0461	0.0753	0.16562	0.264398	0.14677	0.230128	0.197137	0.13814
		0.0764706	0.820785	0.827209	0.0370656	0.821514	0.640235	0.543426	0.047	0.2363	0.0764706	0.0762836	0.4808	0.397614	0.41271	0.18629
		0.0580211	0.811979	0.909895	0.48913	0.658496	0.801234	0.144888	0.0323	0.023	0.0580211	0.221646	0.267089	0.427019	0.107153	0.276985
		0.180448	0.794918	0.83758	0.144147	0.719961	0.8723	0.342631	0.2021	0.1178	0.180448	0.248379	0.15439	0.275609	0.233714	0.115895
		0.0591931	0.587269	0.667071	0.104276	0.719175	0.847715	0.371064	0.1678	0.1125	0.0591931	0.0621762	0.14627	0.270498	0.107001	0.14358
		0.131815	0.80751	0.819053	0.751108	0.18287	0.738984	0.366397	0	0.0499		0.284374	0.240804	0.2875	0.489066	0.142448
		0.0874525	0.505877	0.696587	0.624874	0.361938	0.792844	0.402303	0	0.07		0.0633333	0.297374	0.289413	0.644927	0.107143
		0.161365	0.689847	0.832837	0.405968	0.228453	0.831295	0.353476	0	0.0943		0.241667	0.0625	0.314128	0.0890677	0.156673
		0.0764495	0.735714	0.735714	0.354135	0.402361	0.415737	0.359239	0.2641	0.0784			0.089876	0.162055	0.53296	0.167448
		0.264398	0.642466	0.81982	0.442141	0.254074	0.815177	0.508326	0.4439	0.0808			0.219099	0.184038	0.216549	0.173863
		0.0762836	0.78076	0.779773	0.517496	0.339523	0.879362	0.265464	0	0.094			0.389875	0.229047	0.589294	0.173636
		0.221646	0.662054	0.16676	0.410214	0.286157	0.805133	0.200924	0.0678	0.0351			0.124608	0.249736	0.505942	0.119366
		0.248379	0.658665	0.725401	0.571051	0.434022	0.855298	0.307692	0	0.23				0.191221	0.115099	0.239787
		0.0621762	0.454156	0.739353	0.471652	0.217391	0.856537	0.24608	0.2488	0.1502				0.323867	0.0579439	0.214214
		0.284374	0.680296	0.728729	0.6792	0.34626	0.830876	0.28193	0.3067	0				0.198742	0.622098	0.164135
		0.0633333	0.26778	0.346089	0.454401	0.303607	0.796086	0.327596	0	0.0538				0.327754	0.164685	0.158487
		0.241667	0.641368	0.858811	0.36777	0.327877	0.797236	0.261294	0.26	0.0989				0.267556		0.181109
		0.159564	0.699532	0.820009	0.557358	0.467442	0.855612	0.646228	0.1335	0.1398				0.143066		0.170714
		0.338276	0.678697	0.841669	0.543099	0.458164	0.811807	0.440563	0.3276	0.0269						0.173549
		0.110973	0.457459	0.698809	0.529658	0.237801	0.854596	0.260719	0.2931	0.0635						0.185658
		0.248294	0.61866	0.884724	0.477749	0.290866	0.792186	0.324155	0.4708	0.1051						0.225285
		0.14677	0.614362	0.709926	0.465678	0.419542	0.855276	0.397545	0.0282	0.2514						0.158562
		0.4808	0.568474	0.796041	0.573462	0.0678261	0.790226	0.0814066	0.0431	0.0689						0.155585
		0.267089	0.726946	0.830694	0.431487	0.638124	0.814774	0.472906	0.2597	0						0.117862
		0.15439	0.449782	0.808922	0.330684	0.195021	0.869885	0.197177	0.1194	0.2087						0.189006
		0.14627	0.554926	0.653038	0.851889	0.201497	0.841766	0.268506	0	0.1132						0.304453
		0.240804	0.581567	0.762376	0.371087	0.449015	0.884943	0.578901	0	0.1258						0.112489
		0.297374	0.606798	0.748399	0.295491	0.20031	0.882112	0.226749	0	0.0839						0.114798
		0.0625	0.708064	0.844488	0.35625	0.575495	0.902023	0.559194	0	0.0992						0.147454
		0.089876	0.528549	0.840861	0.372316	0.304	0.913124	0.476004	0	0.0762						0.184789
		0.219099	0.796121	0.874944	0.517284	0.131154	0.894668	0.551402	0	0.056						0.134433
		0.389875	0.466621	0.592412	0.591594	0.463487	0.845336	0.655604	0	0						0.139135
		0.124608	0.535807	0.804038	0.651061	0.336025	0.87873	0.375061	0	0.075						0.183033
		0.271732	0.630056	0.830872	0.692937	0.426338	0.773906	0.242893	0.1489	0						0.152085
		0.458814	0.798685	0.795982	0.733831	0.291143	0.818047	0.616049	0	0.0525						0.181857
		0.317949	0.611925	0.782405	0.631781	0.339657	0.854103	0.534413	0	0						0.139582
		0.363961	0.742752	0.81456	0.62415	0.140187	0.816144	0.510145	0	0.0458						0.11
		0.230128	0.660488	0.877505	0.645239	0.265918	0.790927	0.441475	0	0.0798
		0.397614	0.529845	0.716596	0.655392	0.388788	0.868313	0.613075	0	0
		0.427019	0.670728	0.799243	0.512888	0.262225	0.82056	0.422594	0	0.1321
		0.275609	0.716974	0.793117	0.609044	0.223973	0.851325	0.662901	0	0.0935
		0.270498	0.359703	0.855	0.23395	0.285113	0.819309	0.363347	0.0955	0.1237
		0.2875	0.589499	0.775299	0.735294	0.329102	0.879317	0.324889	0	0.0959
		0.289413	0.631573	0.870062	0.665968	0.308049	0.839426	0.356748	0	0.304
		0.314128	0.690828	0.854369	0.599356	0.249287	0.865599	0.293915	0	0.0759
		0.162055	0.71608	0.886052	0.70397	0.284381	0.863684	0.343477	0	0.2806
		0.184038	0.528015	0.751426	0.740636	0.278583	0.86073	0.290681	0	0.0654
		0.229047	0.541712	0.752459	0.696273	0.237665	0.845299	0.59812	0.3316	0
		0.249736	0.688674	0.872289	0.6	0.334491	0.843194	0.389024	0.3761	0.1305
		0.191221	0.641849	0.887597	0.534746	0.331169	0.83105	0.430958	0.6486	0.1272
		0.323867	0.552722	0.748148	0.619295	0.325839	0.846181	0.599134	0.3023	0.112
		0.198742	0.674352	0.886836	0.803688	0.188373	0.821053	0.193836	0.3394	0.0257
		0.327754	0.683697	0.815937	0.728587	0.326871	0.806647	0.567293	0.4642	0.02
		0.267556	0.694748	0.843072	0.699488	0.0773904	0.801538	0.146575	0.38	0.1
		0.143066	0.552826	0.82566	0.446775	0.37	0.846484	0.21388	0.3775	0.1032
		0.355476	0.662107	0.853268	0.546986	0.224762	0.879687	0.433666	0.4626	0.0599
		0.0421918	0.584385	0.781677	0.557471	0.16435	0.919735	0.259259	0.3198	0.0952
		0.0814553	0.567895	0.847826	0.426923	0.142274	0.836442	0.153355	0.1951	0.1253
		0.637594	0.455439	0.796721	0.22554	0.363416	0.816575	0.198583	0.548	0.1961
		0.197137	0.572945	0.774133	0.516481	0.276596	0.821927	0.482239	0.3915	0.1621
		0.41271	0.517637	0.767129	0.28255	0.161659	0.848551	0.436289	0.3121	0.144
		0.107153	0.576749	0.801253	0.331846	0.51586	0.85113	0.394052	0.4081	0.2609
		0.233714	0.538844	0.828086	0.765957	0.419424	0.748503	0.328467	0.2614	0.2098
		0.107001	0.590689	0.752085	0.364157	0.397372	0.877159	0.290363	0.4755	0.044
		0.489066	0.677195	0.911018	0.54204	0.258621	0.875912	0.389252	0.2182	0.1116
		0.644927	0.721643	0.852113	0.474697	0.288029	0.92528	0.258273	0.2231	0.127
		0.0890677	0.57571	0.8016	0.566606	0.165511	0.883678	0.482014	0.3343	0.08
		0.53296	0.415782	0.820827	0.519231	0.480944	0.837644	0.285388	0.5138	0.0365
		0.216549	0.547872	0.72314	0.397297	0.614762	0.73913	0.170189	0.3564	0.0553
		0.589294	0.727954	0.817889	0.691172		0.861251	0.199099	0.1379	0.056
		0.505942	0.553658	0.833	0.563406		0.880613	0.406693	0.3444	0.1067
		0.115099	0.662946	0.851735	0.138556		0.889389	0.361516	0.3297	0.1
		0.0579439	0.662413	0.772833	0.165498		0.863937	0.22139	0	0.057
		0.622098	0.773038	0.868143	0.144707		0.868744	0.960373	0.3806	0.176
		0.164685	0.602462	0.600515	0.0786943		0.846552	0.957654	0.4136	0.145
		0.0986973	0.53362	0.710414	0.192714		0.543881	0.941883	0.3775	0.0482
		0.123525	0.547375	0.65087	0.170553		0.594199	0.951228	0.3504	0.0853
		0.137975	0.753031	0.86926	0.228663		0.547584	0.959756	0.4916	0.4925
		0.152272	0.739793	0.782537	0.0521231		0.607981	0.972503	0.0291	0.0647
		0.13814	0.557412	0.70694	0.161671		0.607464	0.964233	0	0.022
		0.18629	0.825722	0.75659	0.0870859		0.495088	0.935524	0	0.71
		0.276985	0.736185	0.738351	0.116429		0.419839	0.955948	0.3254	0.092
		0.115895	0.574468	0.716312	0.026618		0.563831	0.947805	0.3411	0.2431
		0.14358	0.647437	0.7432	0.0356171		0.528186	0.982738	0.0577	0.06
		0.142448	0.506717	0.623569	0.071117		0.635131	0.97737	0.3611	0.0685
		0.107143	0.509233	0.631844	0.111529		0.636151	0.978451	0	0.1286
		0.156673	0.485294	0.75	0.0157281		0.597964	0.953267	0.1876	0.0701
		0.167448	0.581438	0.634483	0.155567		0.530172	0.975732	0.2648	0.146
		0.173863	0.616812	0.735199	0.141393		0.480647	0.950538	0.2617	0.0661
		0.173636	0.404697	0.574839	0.0198884		0.413254	0.960887	0.2451	0.0752
		0.119366	0.571299	0.807134	0.137153		0.669633	0.952836	0.471	0
		0.239787	0.557762	0.851852	0.186986		0.651042	0.958366	0.3333	0.1898
		0.214214	0.43047	0.828902	0.069973		0.639591	0.952594	0.2026	0.1211
		0.164135	0.684611	0.773109	0.1833		0.47911	0.928303	0.4159	0.0345
		0.158487	0.613139	0.812248	0.0241044		0.527742	0.953255	0.3915	0.1228
		0.181109	0.792261	0.893878	0.0950148		0.471698	0.939587	0.4328	0.1972
		0.170714	0.76077	0.765428	0.112734		0.755175	0.941261	0.3507	0.0962
		0.173549	0.894376	0.862534	0.158784		0.463925	0.973994	0.2051	0.0635
		0.185658	0.782719	0.781974	0.032229		0.708302	0.944674	0.2302	0.1291
		0.225285	0.737847	0.799875	0.0634818		0.601375	0.945332	0.2076	0
		0.158562	0.769976	0.82377	0.18724		0.530806	0.968562	0.3277	0.0787
		0.155585	0.817353	0.874975	0.190497		0.574905	0.986763	0	0.0816
		0.117862	0.823888	0.915505	0.152301		0.521515	0.963659	0	0.3507
		0.189006	0.728168	0.768709	0.0316672		0.487322	0.963486	0	0.1118
		0.304453	0.81301	0.885177	0.148664		0.597561	0.958579	0.1479	0.072
		0.112489	0.788057	0.7717	0.094677		0.504836	0.959113	0.2438	0.194
		0.114798	0.832113	0.898928	0.171282		0.532035	0.966371	0.228	0.0755
		0.147454	0.893153	0.881975	0.0638864		0.483842	0.980773	0.2662	0.0505
		0.184789	0.811324	0.792631	0.143755		0.652359	0.980139	0.2746	0.2875
		0.134433	0.927835	0.776302	0.0303308		0.588042	0.94724	0.3433	0.0588
		0.139135	0.860092	0.889806	0.0375125		0.634108	0.968872	0.18	0.42
		0.183033	0.812723	0.881034	0.155771		0.537677		0.191	0.0648
		0.152085	0.801491	0.857547	0.0726467		0.581271		0.2833	0.122
		0.181857	0.762828	0.775074			0.556202		0.2164	0.0613
		0.139582	0.722241	0.708777			0.50574		0.2696	0.0825				7
		0.11	0.795081	0.870042			0.529581		0.2137	0.0887
			0.824674	0.876296					0.1946	0.1
			0.836155	0.81643					0.1679	0.18
			0.795781	0.860615					0.2521	0.5441
			0.875068	0.89832					0.2309	0.2194
			0.779905	0.771945					0.1616	0.0957
			0.791465	0.791114					0.2957	0.0821
			0.80248	0.798137					0.2527	0.1721
			0.85028	0.888058					0.2751	0.045
			0.787221	0.854658					0.1102	0.1139
			0.817057	0.864118					0.1204	0.1054
			0.78464	0.863239					0.05	0.039
			0.792698	0.815647					0.2347	0.1284
			0.781762	0.806208					0.2238	0.1325
			0.76226	0.791844					0.1678	0
			0.866493	0.79309					0.1666	0.0414
			0.795714	0.905861					0.2358	0.0738
			0.832084	0.884821					0.1591	0.3073
			0.720673	0.705948					0.247	0.0827
									0.1908	0
									0.1358	0.1124
									0.1836
									0.1295
									0.2726
									0.1135
									0.1972
									0.1321
									0.2311
									0.2105
									0.1779
											Figure-3: Plots display a box representing the median, maximum and minimum percentage of individual risk factors.
						Figure-2: Plots display a box representing the median, maximum and minimum percentage of four or more risk factors within region.
															Figure-1: Global trend of NCD risk factors among the adolescent
